# Supplementary material for: Performance Enhancement in Powder-Fabricated Cu2(ZnSn)Se4 Solar Cell by Roll Compression
Source: Materials (Basel). 2023 Jan 26;16(3):1076. doi: 10.3390/ma16031076 (PMC9921508; doi:10.3390/ma16031076)
Supplement: Supplementary file 1 [file materials-16-01076-s001.zip]

Archive with 1 entries (1 files):
- materials-2039625-supplementary.pdf
